# Supplementary material for: Electron cryo-microscopy of bacteriophage PR772 reveals the elusive vertex complex and the capsid architecture
Source: eLife. 2019 Sep 12;8:e48496. doi: 10.7554/eLife.48496 (PMC6750898; doi:10.7554/eLife.48496)
Supplement: Figure 1—source data 1. [file elife-48496-fig1-data1.txt]

# RELION postprocess; version 3.0-beta-2
# --mask MaskCreate/job057/mask.mrc --i Ewald/run_ct17_half1_class001_unfil.mrc --o PostProcess/job061/postprocess --angpix 1.06 --mtf k2_mtf.star --auto_bfac --autob_lowres 10 

data_general

_rlnFinalResolution                           2.756000
_rlnBfactorUsedForSharpening                -104.90965
_rlnUnfilteredMapHalf1                    Ewald/run_ct17_half1_class001_unfil.mrc
_rlnUnfilteredMapHalf2                    Ewald/run_ct17_half2_class001_unfil.mrc
_rlnMaskName                              MaskCreate/job057/mask.mrc
_rlnRandomiseFrom                             3.594782
_rlnFittedSlopeGuinierPlot                   -26.22741
_rlnFittedInterceptGuinierPlot               -14.22838
_rlnCorrelationFitGuinierPlot                 0.969133
 

data_fsc

loop_ 
_rlnSpectralIndex #1 
_rlnResolution #2 
_rlnAngstromResolution #3 
_rlnFourierShellCorrelationCorrected #4 
_rlnFourierShellCorrelationUnmaskedMaps #5 
_rlnFourierShellCorrelationMaskedMaps #6 
_rlnCorrectedFourierShellCorrelationPhaseRandomizedMaskedMaps #7 
           0     0.001001   999.000000     1.000000     1.000000     1.000000     1.000000 
           1     0.001100   909.479951     1.000000     0.999999     1.000000     1.000000 
           2     0.002199   454.739975     1.000000     0.999995     1.000000     1.000000 
           3     0.003299   303.159984     0.999995     0.999999     0.999995     0.999995 
           4     0.004398   227.369988     0.999999     0.999995     0.999999     0.999999 
           5     0.005498   181.895990     0.999998     0.999996     0.999998     0.999998 
           6     0.006597   151.579992     0.999995     0.999987     0.999995     0.999995 
           7     0.007697   129.925707     0.999997     0.999995     0.999997     0.999997 
           8     0.008796   113.684994     0.999994     0.999991     0.999994     0.999994 
           9     0.009896   101.053328     0.999996     0.999976     0.999996     0.999996 
          10     0.010995    90.947995     0.999996     0.999991     0.999996     0.999996 
          11     0.012095    82.679996     0.999987     0.999970     0.999987     0.999987 
          12     0.013194    75.789996     0.999989     0.999956     0.999989     0.999989 
          13     0.014294    69.959996     0.999975     0.999967     0.999975     0.999975 
          14     0.015393    64.962854     0.999962     0.999929     0.999962     0.999962 
          15     0.016493    60.631997     0.999961     0.999940     0.999961     0.999961 
          16     0.017592    56.842497     0.999969     0.999934     0.999969     0.999969 
          17     0.018692    53.498821     0.999961     0.999894     0.999961     0.999960 
          18     0.019792    50.526664     0.999959     0.999893     0.999959     0.999959 
          19     0.020891    47.867366     0.999967     0.999831     0.999967     0.999967 
          20     0.021991    45.473998     0.999957     0.999868     0.999957     0.999957 
          21     0.023090    43.308569     0.999953     0.999850     0.999953     0.999953 
          22     0.024190    41.339998     0.999956     0.999861     0.999956     0.999957 
          23     0.025289    39.542607     0.999954     0.999880     0.999954     0.999954 
          24     0.026389    37.894998     0.999958     0.999881     0.999958     0.999958 
          25     0.027488    36.379198     0.999968     0.999895     0.999968     0.999968 
          26     0.028588    34.979998     0.999974     0.999918     0.999974     0.999974 
          27     0.029687    33.684443     0.999958     0.999896     0.999958     0.999958 
          28     0.030787    32.481427     0.999962     0.999901     0.999962     0.999962 
          29     0.031886    31.361378     0.999971     0.999887     0.999971     0.999971 
          30     0.032986    30.315998     0.999973     0.999868     0.999973     0.999973 
          31     0.034085    29.338063     0.999948     0.999805     0.999948     0.999948 
          32     0.035185    28.421248     0.999920     0.999699     0.999920     0.999920 
          33     0.036284    27.559999     0.999899     0.999667     0.999899     0.999899 
          34     0.037384    26.749410     0.999878     0.999716     0.999878     0.999878 
          35     0.038484    25.985141     0.999853     0.999455     0.999853     0.999852 
          36     0.039583    25.263332     0.999841     0.999503     0.999841     0.999841 
          37     0.040683    24.580539     0.999853     0.999568     0.999853     0.999853 
          38     0.041782    23.933683     0.999825     0.999415     0.999825     0.999825 
          39     0.042882    23.319999     0.999791     0.999534     0.999791     0.999791 
          40     0.043981    22.736999     0.999844     0.999461     0.999844     0.999844 
          41     0.045081    22.182438     0.999842     0.999515     0.999842     0.999842 
          42     0.046180    21.654285     0.999782     0.999248     0.999782     0.999782 
          43     0.047280    21.150697     0.999782     0.999226     0.999782     0.999782 
          44     0.048379    20.669999     0.999772     0.999011     0.999772     0.999772 
          45     0.049479    20.210666     0.999767     0.999097     0.999767     0.999767 
          46     0.050578    19.771303     0.999779     0.998962     0.999779     0.999780 
          47     0.051678    19.350637     0.999781     0.999071     0.999781     0.999781 
          48     0.052777    18.947499     0.999770     0.999158     0.999770     0.999771 
          49     0.053877    18.560815     0.999797     0.999114     0.999797     0.999797 
          50     0.054976    18.189599     0.999810     0.999284     0.999810     0.999810 
          51     0.056076    17.832940     0.999831     0.999264     0.999831     0.999831 
          52     0.057176    17.489999     0.999777     0.999136     0.999777     0.999777 
          53     0.058275    17.159999     0.999673     0.999002     0.999673     0.999673 
          54     0.059375    16.842221     0.999633     0.998800     0.999633     0.999634 
          55     0.060474    16.535999     0.999630     0.998687     0.999630     0.999630 
          56     0.061574    16.240713     0.999636     0.998668     0.999636     0.999636 
          57     0.062673    15.955789     0.999648     0.998792     0.999648     0.999649 
          58     0.063773    15.680689     0.999631     0.998608     0.999631     0.999631 
          59     0.064872    15.414914     0.999637     0.998495     0.999637     0.999638 
          60     0.065972    15.157999     0.999625     0.998682     0.999625     0.999625 
          61     0.067071    14.909507     0.999649     0.998891     0.999649     0.999649 
          62     0.068171    14.669031     0.999643     0.998751     0.999643     0.999643 
          63     0.069270    14.436190     0.999689     0.998879     0.999689     0.999689 
          64     0.070370    14.210624     0.999740     0.998979     0.999740     0.999740 
          65     0.071469    13.991999     0.999749     0.999043     0.999749     0.999749 
          66     0.072569    13.779999     0.999789     0.999237     0.999789     0.999789 
          67     0.073668    13.574328     0.999822     0.999323     0.999822     0.999822 
          68     0.074768    13.374705     0.999804     0.999325     0.999804     0.999804 
          69     0.075868    13.180869     0.999732     0.999095     0.999732     0.999733 
          70     0.076967    12.992571     0.999702     0.998846     0.999702     0.999702 
          71     0.078067    12.809577     0.999671     0.998481     0.999671     0.999671 
          72     0.079166    12.631666     0.999666     0.998543     0.999666     0.999666 
          73     0.080266    12.458629     0.999622     0.998497     0.999622     0.999622 
          74     0.081365    12.290270     0.999611     0.998693     0.999611     0.999611 
          75     0.082465    12.126399     0.999595     0.998708     0.999595     0.999595 
          76     0.083564    11.966841     0.999639     0.998860     0.999639     0.999639 
          77     0.084664    11.811428     0.999637     0.998826     0.999637     0.999637 
          78     0.085763    11.659999     0.999589     0.998560     0.999589     0.999589 
          79     0.086863    11.512404     0.999535     0.998425     0.999535     0.999535 
          80     0.087962    11.368499     0.999536     0.998358     0.999536     0.999536 
          81     0.089062    11.228148     0.999581     0.998460     0.999581     0.999581 
          82     0.090161    11.091219     0.999568     0.998524     0.999568     0.999568 
          83     0.091261    10.957590     0.999565     0.998428     0.999565     0.999566 
          84     0.092360    10.827142     0.999500     0.998186     0.999500     0.999501 
          85     0.093460    10.699764     0.999483     0.998254     0.999483     0.999484 
          86     0.094560    10.575348     0.999480     0.998249     0.999480     0.999481 
          87     0.095659    10.453793     0.999455     0.998208     0.999455     0.999456 
          88     0.096759    10.334999     0.999504     0.998161     0.999504     0.999504 
          89     0.097858    10.218876     0.999490     0.998217     0.999490     0.999491 
          90     0.098958    10.105333     0.999504     0.998260     0.999504     0.999505 
          91     0.100057     9.994285     0.999459     0.998000     0.999459     0.999459 
          92     0.101157     9.885652     0.999435     0.997982     0.999435     0.999435 
          93     0.102256     9.779354     0.999420     0.998012     0.999420     0.999420 
          94     0.103356     9.675319     0.999351     0.997983     0.999351     0.999352 
          95     0.104455     9.573473     0.999369     0.997707     0.999369     0.999369 
          96     0.105555     9.473749     0.999322     0.997470     0.999322     0.999323 
          97     0.106654     9.376082     0.999281     0.997307     0.999281     0.999282 
          98     0.107754     9.280408     0.999136     0.996818     0.999136     0.999136 
          99     0.108853     9.186666     0.999084     0.996778     0.999084     0.999084 
         100     0.109953     9.094800     0.999076     0.996667     0.999076     0.999076 
         101     0.111052     9.004752     0.998968     0.996796     0.998968     0.998969 
         102     0.112152     8.916470     0.998942     0.996703     0.998942     0.998941 
         103     0.113252     8.829902     0.998938     0.996303     0.998938     0.998938 
         104     0.114351     8.745000     0.998866     0.995914     0.998866     0.998866 
         105     0.115451     8.661714     0.998807     0.995835     0.998807     0.998807 
         106     0.116550     8.580000     0.998755     0.995596     0.998755     0.998754 
         107     0.117650     8.499813     0.998793     0.995456     0.998793     0.998793 
         108     0.118749     8.421111     0.998731     0.995284     0.998731     0.998730 
         109     0.119849     8.343853     0.998699     0.995180     0.998699     0.998699 
         110     0.120948     8.268000     0.998549     0.994993     0.998549     0.998550 
         111     0.122048     8.193513     0.998577     0.995229     0.998577     0.998576 
         112     0.123147     8.120357     0.998584     0.995200     0.998584     0.998584 
         113     0.124247     8.048495     0.998591     0.994881     0.998591     0.998591 
         114     0.125346     7.977894     0.998527     0.994728     0.998527     0.998527 
         115     0.126446     7.908521     0.998470     0.994416     0.998470     0.998469 
         116     0.127545     7.840344     0.998520     0.994717     0.998520     0.998519 
         117     0.128645     7.773333     0.998403     0.994441     0.998403     0.998402 
         118     0.129744     7.707457     0.998327     0.994286     0.998327     0.998325 
         119     0.130844     7.642689     0.998161     0.993868     0.998161     0.998159 
         120     0.131944     7.579000     0.998209     0.993548     0.998209     0.998211 
         121     0.133043     7.516363     0.998055     0.993124     0.998055     0.998054 
         122     0.134143     7.454754     0.997736     0.992086     0.997736     0.997735 
         123     0.135242     7.394146     0.997676     0.992231     0.997676     0.997676 
         124     0.136342     7.334516     0.997784     0.992374     0.997784     0.997785 
         125     0.137441     7.275840     0.997633     0.991976     0.997633     0.997631 
         126     0.138541     7.218095     0.997540     0.991941     0.997540     0.997538 
         127     0.139640     7.161259     0.997326     0.990416     0.997326     0.997322 
         128     0.140740     7.105312     0.997523     0.990595     0.997523     0.997521 
         129     0.141839     7.050232     0.997509     0.991198     0.997509     0.997509 
         130     0.142939     6.996000     0.997178     0.990789     0.997178     0.997180 
         131     0.144038     6.942595     0.997429     0.991333     0.997429     0.997428 
         132     0.145138     6.890000     0.997574     0.992158     0.997574     0.997571 
         133     0.146237     6.838195     0.997405     0.991891     0.997405     0.997405 
         134     0.147337     6.787164     0.997281     0.991072     0.997281     0.997279 
         135     0.148436     6.736889     0.997101     0.990135     0.997101     0.997099 
         136     0.149536     6.687353     0.996927     0.989757     0.996927     0.996927 
         137     0.150636     6.638540     0.996625     0.988959     0.996625     0.996629 
         138     0.151735     6.590434     0.996764     0.988648     0.996764     0.996766 
         139     0.152835     6.543021     0.996433     0.987967     0.996433     0.996435 
         140     0.153934     6.496285     0.996382     0.987868     0.996382     0.996380 
         141     0.155034     6.450212     0.996701     0.988190     0.996701     0.996702 
         142     0.156133     6.404788     0.996505     0.987936     0.996505     0.996497 
         143     0.157233     6.360000     0.996207     0.986953     0.996207     0.996199 
         144     0.158332     6.315833     0.996180     0.986620     0.996180     0.996178 
         145     0.159432     6.272276     0.996047     0.986704     0.996047     0.996042 
         146     0.160531     6.229315     0.996474     0.987101     0.996474     0.996476 
         147     0.161631     6.186938     0.995990     0.986684     0.995990     0.995988 
         148     0.162730     6.145135     0.996069     0.986174     0.996069     0.996066 
         149     0.163830     6.103892     0.996036     0.985830     0.996036     0.996033 
         150     0.164929     6.063200     0.996182     0.986654     0.996182     0.996177 
         151     0.166029     6.023046     0.996083     0.986502     0.996083     0.996084 
         152     0.167128     5.983421     0.995984     0.987022     0.995984     0.995985 
         153     0.168228     5.944313     0.996083     0.986980     0.996083     0.996082 
         154     0.169328     5.905714     0.996135     0.987078     0.996135     0.996131 
         155     0.170427     5.867613     0.996168     0.986957     0.996168     0.996164 
         156     0.171527     5.830000     0.996071     0.987094     0.996071     0.996070 
         157     0.172626     5.792866     0.996258     0.986905     0.996258     0.996255 
         158     0.173726     5.756202     0.996354     0.987664     0.996354     0.996356 
         159     0.174825     5.720000     0.996151     0.987337     0.996151     0.996155 
         160     0.175925     5.684250     0.996008     0.986470     0.996008     0.996009 
         161     0.177024     5.648944     0.996332     0.987552     0.996332     0.996338 
         162     0.178124     5.614074     0.996573     0.988831     0.996573     0.996583 
         163     0.179223     5.579632     0.996579     0.988643     0.996579     0.996581 
         164     0.180323     5.545609     0.996470     0.988088     0.996470     0.996469 
         165     0.181422     5.512000     0.996345     0.987380     0.996345     0.996344 
         166     0.182522     5.478795     0.996515     0.987422     0.996515     0.996520 
         167     0.183621     5.445988     0.996420     0.987290     0.996420     0.996417 
         168     0.184721     5.413571     0.996242     0.987223     0.996242     0.996242 
         169     0.185820     5.381538     0.996368     0.987535     0.996368     0.996371 
         170     0.186920     5.349882     0.996401     0.988181     0.996401     0.996403 
         171     0.188020     5.318596     0.996408     0.987801     0.996408     0.996407 
         172     0.189119     5.287674     0.996543     0.988134     0.996543     0.996547 
         173     0.190219     5.257110     0.996420     0.988418     0.996420     0.996419 
         174     0.191318     5.226896     0.996399     0.988392     0.996399     0.996398 
         175     0.192418     5.197028     0.996300     0.987893     0.996300     0.996294 
         176     0.193517     5.167500     0.996182     0.987360     0.996182     0.996185 
         177     0.194617     5.138305     0.995859     0.987034     0.995859     0.995861 
         178     0.195716     5.109438     0.995970     0.986970     0.995970     0.995974 
         179     0.196816     5.080894     0.995909     0.986428     0.995909     0.995905 
         180     0.197915     5.052666     0.995815     0.986204     0.995815     0.995820 
         181     0.199015     5.024751     0.995925     0.986443     0.995925     0.995931 
         182     0.200114     4.997143     0.995993     0.986031     0.995993     0.996009 
         183     0.201214     4.969836     0.995899     0.985745     0.995899     0.995912 
         184     0.202313     4.942826     0.995945     0.986275     0.995945     0.995952 
         185     0.203413     4.916108     0.996041     0.986280     0.996041     0.996051 
         186     0.204512     4.889677     0.996155     0.986326     0.996155     0.996161 
         187     0.205612     4.863529     0.996326     0.986949     0.996326     0.996323 
         188     0.206712     4.837659     0.996162     0.986824     0.996162     0.996156 
         189     0.207811     4.812063     0.995852     0.986419     0.995852     0.995847 
         190     0.208911     4.786737     0.995853     0.986478     0.995853     0.995845 
         191     0.210010     4.761675     0.995881     0.986279     0.995881     0.995879 
         192     0.211110     4.736875     0.995869     0.985987     0.995869     0.995869 
         193     0.212209     4.712331     0.996056     0.986660     0.996056     0.996058 
         194     0.213309     4.688041     0.995923     0.986492     0.995923     0.995930 
         195     0.214408     4.664000     0.996015     0.986250     0.996015     0.996013 
         196     0.215508     4.640204     0.995760     0.985753     0.995760     0.995749 
         197     0.216607     4.616649     0.995737     0.985468     0.995737     0.995737 
         198     0.217707     4.593333     0.995477     0.984721     0.995477     0.995473 
         199     0.218806     4.570251     0.994932     0.982977     0.994932     0.994915 
         200     0.219906     4.547400     0.994224     0.980794     0.994224     0.994204 
         201     0.221005     4.524776     0.993988     0.980495     0.993988     0.993976 
         202     0.222105     4.502376     0.994001     0.980631     0.994001     0.993996 
         203     0.223204     4.480197     0.993949     0.979745     0.993949     0.993942 
         204     0.224304     4.458235     0.993761     0.979192     0.993761     0.993762 
         205     0.225404     4.436488     0.993731     0.979301     0.993731     0.993718 
         206     0.226503     4.414951     0.993373     0.978113     0.993373     0.993360 
         207     0.227603     4.393623     0.993032     0.977100     0.993032     0.993012 
         208     0.228702     4.372500     0.992665     0.975680     0.992665     0.992668 
         209     0.229802     4.351579     0.992395     0.975991     0.992395     0.992405 
         210     0.230901     4.330857     0.992657     0.975306     0.992657     0.992647 
         211     0.232001     4.310332     0.992162     0.974265     0.992162     0.992131 
         212     0.233100     4.290000     0.991579     0.972317     0.991579     0.991572 
         213     0.234200     4.269859     0.991355     0.971625     0.991355     0.991337 
         214     0.235299     4.249906     0.991437     0.971572     0.991437     0.991400 
         215     0.236399     4.230139     0.990746     0.970070     0.990746     0.990745 
         216     0.237498     4.210555     0.990336     0.967573     0.990336     0.990332 
         217     0.238598     4.191152     0.989736     0.964673     0.989736     0.989729 
         218     0.239697     4.171926     0.989072     0.963222     0.989072     0.989058 
         219     0.240797     4.152876     0.988576     0.961892     0.988576     0.988574 
         220     0.241896     4.134000     0.988240     0.959833     0.988240     0.988195 
         221     0.242996     4.115294     0.986534     0.955790     0.986534     0.986511 
         222     0.244096     4.096757     0.984893     0.950145     0.984893     0.984839 
         223     0.245195     4.078385     0.984119     0.946368     0.984119     0.984103 
         224     0.246295     4.060178     0.984076     0.947064     0.984076     0.984039 
         225     0.247394     4.042133     0.983409     0.945814     0.983409     0.983390 
         226     0.248494     4.024248     0.982395     0.940853     0.982395     0.982357 
         227     0.249593     4.006520     0.982528     0.939013     0.982528     0.982516 
         228     0.250693     3.988947     0.981176     0.937619     0.981176     0.981160 
         229     0.251792     3.971528     0.978165     0.930408     0.978165     0.978067 
         230     0.252892     3.954261     0.976890     0.924584     0.976890     0.976792 
         231     0.253991     3.937143     0.977169     0.924907     0.977169     0.977050 
         232     0.255091     3.920172     0.976445     0.921685     0.976445     0.976352 
         233     0.256190     3.903347     0.975942     0.921118     0.975942     0.975907 
         234     0.257290     3.886666     0.975123     0.918435     0.975123     0.975105 
         235     0.258389     3.870127     0.973839     0.913642     0.973839     0.973668 
         236     0.259489     3.853729     0.972535     0.910223     0.972535     0.972316 
         237     0.260588     3.837468     0.971443     0.903017     0.971443     0.971173 
         238     0.261688     3.821344     0.969312     0.900136     0.969312     0.969275 
         239     0.262788     3.805355     0.966531     0.893361     0.966531     0.966278 
         240     0.263887     3.789500     0.964242     0.886147     0.964242     0.964147 
         241     0.264987     3.773776     0.961739     0.877314     0.961739     0.961290 
         242     0.266086     3.758182     0.957851     0.870504     0.957851     0.957465 
         243     0.267186     3.742716     0.954083     0.856991     0.954083     0.953769 
         244     0.268285     3.727377     0.951484     0.851514     0.951484     0.951548 
         245     0.269385     3.712163     0.950568     0.845197     0.950568     0.950373 
         246     0.270484     3.697073     0.948728     0.838094     0.948728     0.948390 
         247     0.271584     3.682105     0.945123     0.828634     0.945123     0.944806 
         248     0.272683     3.667258     0.943111     0.826913     0.943111     0.941643 
         249     0.273783     3.652530     0.943025     0.826251     0.943025     0.940076 
         250     0.274882     3.637920     0.941730     0.821016     0.941730     0.934923 
         251     0.275982     3.623426     0.939060     0.814451     0.939060     0.922973 
         252     0.277081     3.609047     0.938728     0.808623     0.938728     0.890132 
         253     0.278181     3.594782     0.935629     0.798692     0.935629     0.748199 
         254     0.279280     3.580630     0.931336     0.798742     0.931336     0.357805 
         255     0.280380     3.566588     0.911705     0.790429     0.925857     0.160281 
         256     0.281480     3.552656     0.915870     0.774165     0.923034     0.085148 
         257     0.282579     3.538832     0.911485     0.771472     0.915966     0.050632 
         258     0.283679     3.525116     0.911381     0.758681     0.914930     0.040047 
         259     0.284778     3.511506     0.910380     0.748123     0.913382     0.033492 
         260     0.285878     3.498000     0.908009     0.746032     0.910636     0.028553 
         261     0.286977     3.484598     0.908032     0.747866     0.910547     0.027347 
         262     0.288077     3.471298     0.903998     0.734417     0.906266     0.023629 
         263     0.289176     3.458099     0.902390     0.726821     0.904337     0.019951 
         264     0.290276     3.445000     0.899830     0.718392     0.901618     0.017844 
         265     0.291375     3.432000     0.893663     0.704406     0.895556     0.017800 
         266     0.292475     3.419098     0.887334     0.692691     0.889115     0.015811 
         267     0.293574     3.406292     0.879406     0.680968     0.881355     0.016163 
         268     0.294674     3.393582     0.879564     0.673171     0.881228     0.013809 
         269     0.295773     3.380966     0.877672     0.667171     0.879297     0.013287 
         270     0.296873     3.368444     0.872157     0.658972     0.873799     0.012844 
         271     0.297972     3.356015     0.863148     0.632588     0.864494     0.009837 
         272     0.299072     3.343676     0.854022     0.617692     0.855610     0.010876 
         273     0.300172     3.331428     0.850370     0.622629     0.851858     0.009941 
         274     0.301271     3.319270     0.847357     0.616706     0.848680     0.008670 
         275     0.302371     3.307200     0.841084     0.594566     0.842353     0.007982 
         276     0.303470     3.295217     0.832836     0.578393     0.834599     0.010544 
         277     0.304570     3.283321     0.829888     0.579304     0.831668     0.010460 
         278     0.305669     3.271511     0.825281     0.576199     0.827476     0.012563 
         279     0.306769     3.259785     0.806208     0.542317     0.808429     0.011462 
         280     0.307868     3.248143     0.792287     0.519837     0.794409     0.010213 
         281     0.308968     3.236583     0.772987     0.493358     0.775604     0.011528 
         282     0.310067     3.225106     0.760943     0.480021     0.763811     0.012000 
         283     0.311167     3.213710     0.738616     0.452858     0.741553     0.011235 
         284     0.312266     3.202394     0.719831     0.420980     0.722637     0.010017 
         285     0.313366     3.191158     0.702365     0.405480     0.705821     0.011613 
         286     0.314465     3.180000     0.694742     0.398935     0.697748     0.009849 
         287     0.315565     3.168920     0.679674     0.369432     0.682138     0.007694 
         288     0.316664     3.157916     0.681552     0.383690     0.684883     0.010460 
         289     0.317764     3.146989     0.682414     0.389211     0.685078     0.008390 
         290     0.318864     3.136138     0.670766     0.370102     0.674009     0.009850 
         291     0.319963     3.125361     0.648365     0.342565     0.650867     0.007116 
         292     0.321063     3.114657     0.634315     0.331856     0.638167     0.010534 
         293     0.322162     3.104027     0.613736     0.298749     0.615934     0.005690 
         294     0.323262     3.093469     0.596219     0.293643     0.598974     0.006821 
         295     0.324361     3.082983     0.590870     0.288841     0.593957     0.007544 
         296     0.325461     3.072567     0.586135     0.275942     0.589245     0.007515 
         297     0.326560     3.062222     0.563934     0.259363     0.566422     0.005705 
         298     0.327660     3.051946     0.550204     0.260610     0.553073     0.006377 
         299     0.328759     3.041739     0.535795     0.247540     0.539203     0.007341 
         300     0.329859     3.031600     0.514837     0.232968     0.518345     0.007230 
         301     0.330958     3.021528     0.498818     0.193902     0.502190     0.006727 
         302     0.332058     3.011523     0.491482     0.207505     0.494421     0.005780 
         303     0.333157     3.001584     0.478138     0.206101     0.481133     0.005740 
         304     0.334257     2.991710     0.478096     0.214272     0.482038     0.007552 
         305     0.335356     2.981901     0.452054     0.191290     0.455819     0.006871 
         306     0.336456     2.972157     0.409452     0.167029     0.412105     0.004492 
         307     0.337556     2.962475     0.391158     0.167200     0.394574     0.005612 
         308     0.338655     2.952857     0.367438     0.126039     0.371141     0.005853 
         309     0.339755     2.943301     0.357750     0.136019     0.360813     0.004768 
         310     0.340854     2.933806     0.355633     0.151189     0.358584     0.004579 
         311     0.341954     2.924373     0.354449     0.143243     0.357924     0.005383 
         312     0.343053     2.915000     0.326409     0.122344     0.331034     0.006866 
         313     0.344153     2.905687     0.309371     0.108012     0.312593     0.004666 
         314     0.345252     2.896433     0.302177     0.104954     0.305756     0.005130 
         315     0.346352     2.887238     0.277117     0.091692     0.280967     0.005325 
         316     0.347451     2.878101     0.254714     0.102481     0.258344     0.004870 
         317     0.348551     2.869022     0.262018     0.102489     0.266269     0.005760 
         318     0.349650     2.860000     0.262295     0.091648     0.266562     0.005785 
         319     0.350750     2.851034     0.240431     0.084002     0.244840     0.005805 
         320     0.351849     2.842125     0.208616     0.088333     0.212634     0.005077 
         321     0.352949     2.833271     0.218082     0.072942     0.221015     0.003751 
         322     0.354048     2.824472     0.204325     0.080150     0.206376     0.002578 
         323     0.355148     2.815727     0.176421     0.057507     0.180217     0.004608 
         324     0.356248     2.807037     0.155156     0.048881     0.161795     0.007858 
         325     0.357347     2.798400     0.164337     0.045227     0.171059     0.008044 
         326     0.358447     2.789816     0.167419     0.056113     0.172031     0.005539 
         327     0.359546     2.781284     0.159861     0.058865     0.163577     0.004423 
         328     0.360646     2.772805     0.146931     0.055197     0.150577     0.004274 
         329     0.361745     2.764377     0.142762     0.050073     0.147456     0.005475 
         330     0.362845     2.756000     0.141903     0.036204     0.145700     0.005532 
         331     0.363944     2.747674     0.139096     0.042796     0.142819     0.004324 
         332     0.365044     2.739397     0.133478     0.043952     0.136773     0.003802 
         333     0.366143     2.731171     0.097754     0.035543     0.100875     0.003458 
         334     0.367243     2.722994     0.113349     0.043822     0.115287     0.002185 
         335     0.368342     2.714866     0.108144     0.031818     0.108029 -1.29758e-04 
         336     0.369442     2.706786     0.097228     0.036816     0.098953     0.001911 
         337     0.370541     2.698754     0.076820     0.014403     0.077479 7.138639e-04 
         338     0.371641     2.690769     0.069929     0.010055     0.072629     0.002903 
         339     0.372740     2.682832     0.073598     0.020303     0.077327     0.004025 
         340     0.373840     2.674941     0.075941     0.022116     0.078636     0.002917 
         341     0.374940     2.667097     0.066480     0.014798     0.069438     0.003169 
         342     0.376039     2.659298     0.058488     0.016424     0.063831     0.005675 
         343     0.377139     2.651545     0.062063     0.015918     0.066966     0.005227 
         344     0.378238     2.643837     0.067459     0.014811     0.072418     0.005318 
         345     0.379338     2.636174     0.044096     0.013197     0.048446     0.004551 
         346     0.380437     2.628555     0.047646     0.024372     0.050883     0.003399 
         347     0.381537     2.620980     0.041299     0.007420     0.044466     0.003304 
         348     0.382636     2.613448     0.039786     -0.00593     0.042269     0.002586 
         349     0.383736     2.605960     0.028533     -0.00199     0.032891     0.004486 
         350     0.384835     2.598514     0.037686     0.006564     0.040473     0.002896 
         351     0.385935     2.591111     0.034186     0.022149     0.036193     0.002077 
         352     0.387034     2.583750     0.033625     0.010911     0.037688     0.004204 
         353     0.388134     2.576430     0.023443     0.008523     0.025867     0.002483 
         354     0.389233     2.569152     0.031412     0.017217     0.032470     0.001093 
         355     0.390333     2.561915     0.030138     0.009603     0.030149 1.099097e-05 
         356     0.391432     2.554719     0.038426     0.003427     0.039742     0.001369 
         357     0.392532     2.547563     0.048007     0.011303     0.049678     0.001755 
         358     0.393632     2.540447     0.037879     0.008571     0.040251     0.002465 
         359     0.394731     2.533370     0.026258 2.803865e-04     0.028319     0.002117 
         360     0.395831     2.526333     0.007316     -0.00311     0.010000     0.002704 
         361     0.396930     2.519335     0.018164     0.003847     0.021849     0.003753 
         362     0.398030     2.512376     0.019048     0.004299     0.020525     0.001505 
         363     0.399129     2.505454     0.016221     -0.00396     0.018606     0.002424 
         364     0.400229     2.498571     0.028882     -0.00256     0.031316     0.002507 
         365     0.401328     2.491726     0.028872     0.005554     0.030245     0.001415 
         366     0.402428     2.484918     0.016613     0.011226     0.018361     0.001778 
         367     0.403527     2.478147     0.029504     0.001909     0.029204 -3.09250e-04 
         368     0.404627     2.471413     0.028107     0.007697     0.030610     0.002575 
         369     0.405726     2.464715     0.034464     0.004938     0.036802     0.002421 
         370     0.406826     2.458054     0.021221 -2.72822e-04     0.022734     0.001546 
         371     0.407925     2.451428     0.018183     0.005533     0.020173     0.002027 
         372     0.409025     2.444839     0.032321     0.008150     0.033908     0.001639 
         373     0.410124     2.438284     0.022319     0.007527     0.021702 -6.31732e-04 
         374     0.411224     2.431765     0.013423     0.007035     0.015270     0.001872 
         375     0.412324     2.425280     0.015797     0.010479     0.017186     0.001411 
         376     0.413423     2.418830     0.021019     0.010160     0.022632     0.001648 
         377     0.414523     2.412414 -9.01487e-04     -0.00694 2.608204e-04     0.001161 
         378     0.415622     2.406032     0.013642     -0.01331     0.016123     0.002515 
         379     0.416722     2.399683     0.004869     -0.00209     0.007149     0.002292 
         380     0.417821     2.393368     0.012287     -0.01045     0.014832     0.002577 
         381     0.418921     2.387086     0.019352     0.005468     0.020694     0.001369 
         382     0.420020     2.380838     0.023131     0.008821     0.025441     0.002365 
         383     0.421120     2.374621     0.013379     0.010892     0.016343     0.003004 
         384     0.422219     2.368437     0.009342     0.005578     0.010094 7.599202e-04 
         385     0.423319     2.362286     0.010204     0.003182     0.010568 3.676976e-04 
         386     0.424418     2.356166     -0.00204     0.001870     -0.00101     0.001024 
         387     0.425518     2.350077     0.002701     0.001050     0.002560 -1.41293e-04 
         388     0.426617     2.344020     0.013633     0.002386     0.016448     0.002853 
         389     0.427717     2.337995     0.020958     0.014011     0.021299 3.481550e-04 
         390     0.428816     2.332000     0.013423     0.020069     0.014600     0.001193 
         391     0.429916     2.326036     -0.00717     0.012864     -0.00780 -6.25257e-04 
         392     0.431016     2.320102     -0.00816     -0.01186     -0.00883 -6.59863e-04 
         393     0.432115     2.314198     -0.01008     -0.00504     -0.01045 -3.67261e-04 
         394     0.433215     2.308325 6.077681e-04     0.003004 -4.97238e-04     -0.00111 
         395     0.434314     2.302481     -0.00254     -0.01368     -0.00244 9.413683e-05 
         396     0.435414     2.296667     0.008872 -6.38293e-04     0.009230 3.614449e-04 
         397     0.436513     2.290881     0.009703     0.005992     0.011347     0.001660 
         398     0.437613     2.285126     0.002037     0.010333     0.002955 9.200047e-04 
         399     0.438712     2.279398 3.218274e-04     0.004002     0.001683     0.001361 
         400     0.439812     2.273700     0.005548 -1.12751e-04     0.007103     0.001564 
         401     0.440911     2.268030     -0.00633     -0.00348     -0.00296     0.003355 
         402     0.442011     2.262388     -0.01412     -0.00798     -0.01035     0.003720 
         403     0.443110     2.256774     -0.00923     -0.00105     -0.00617     0.003028 
         404     0.444210     2.251188     -0.00711     0.007674     -0.00346     0.003623 
         405     0.445309     2.245630     -0.01152     0.001138     -0.00842     0.003068 
         406     0.446409     2.240098     -0.00824     -0.00472     -0.00612     0.002107 
         407     0.447508     2.234594     -0.01323     0.002935     -0.01015     0.003036 
         408     0.448608     2.229118     -0.01455     -0.00766     -0.00904     0.005425 
         409     0.449708     2.223667     -0.01272     -0.00673     -0.00916     0.003517 
         410     0.450807     2.218244     -0.01850     -0.01547     -0.01487     0.003564 
         411     0.451907     2.212847     -0.02022     -0.01509     -0.01731     0.002848 
         412     0.453006     2.207476     -0.00584     -0.01001     -0.00398     0.001856 
         413     0.454106     2.202131     0.001400     -0.01110     0.001259 -1.41437e-04 
         414     0.455205     2.196811     -0.00621     -0.00183     -0.00555 6.568715e-04 
         415     0.456305     2.191518     -0.01438     -0.00434     -0.01345 9.184680e-04 
         416     0.457404     2.186250     -0.00281     -0.00144     -0.00212 6.956506e-04 
         417     0.458504     2.181007     0.002523     -0.00360     0.002857 3.346164e-04 
         418     0.459603     2.175789     -0.01079     -0.00625     -0.01069 9.750444e-05 
         419     0.460703     2.170597     -0.00614     -0.00757     -0.00646 -3.19803e-04 
         420     0.461802     2.165428     -0.01143     -0.01219     -0.01176 -3.20773e-04 
         421     0.462902     2.160285     -0.01577 -2.89599e-04     -0.01337     0.002361 
         422     0.464001     2.155166     -0.01401     0.001314     -0.01343 5.688083e-04 
         423     0.465101     2.150071     0.001866     0.002671     0.002681 8.169420e-04 
         424     0.466200     2.145000     0.004663     0.003657     0.006034     0.001378 
         425     0.467300     2.139953     0.007392     0.008208     0.009284     0.001906 
         426     0.468400     2.134929     0.009175     0.011898     0.009498 3.260361e-04 
         427     0.469499     2.129930     0.008404     0.004721     0.009157 7.594515e-04 
         428     0.470599     2.124953     0.025223     0.007207     0.025462 2.455494e-04 
         429     0.471698     2.120000     0.020707     0.006519     0.021368 6.745953e-04 
 

data_guinier

loop_ 
_rlnResolutionSquared #1 
_rlnLogAmplitudesOriginal #2 
_rlnLogAmplitudesMTFCorrected #3 
_rlnLogAmplitudesWeighted #4 
_rlnLogAmplitudesSharpened #5 
_rlnLogAmplitudesIntercept #6 
    0.000000     -7.75903     -7.75903     -7.75903     -7.75903    -14.22838 
1.208965e-06     -8.00072     -7.98609     -7.98609     -7.98604    -14.22838 
4.835860e-06     -9.91894     -9.90372     -9.90372     -9.90358    -14.22838 
1.088069e-05     -9.84973     -9.83365     -9.83365     -9.83335    -14.22838 
1.934344e-05    -10.27811    -10.26065    -10.26065    -10.26010    -14.22838 
3.022413e-05    -10.83543    -10.81636    -10.81636    -10.81553    -14.22838 
4.352274e-05    -11.25232    -11.23169    -11.23169    -11.23056    -14.22838 
5.923929e-05    -11.09628    -11.07340    -11.07340    -11.07182    -14.22838 
7.737376e-05    -11.67191    -11.64650    -11.64650    -11.64440    -14.22838 
9.792617e-05    -11.90695    -11.87953    -11.87953    -11.87699    -14.22838 
1.208965e-04    -11.76461    -11.73429    -11.73429    -11.73109    -14.22838 
1.462848e-04    -12.22236    -12.18902    -12.18903    -12.18507    -14.22838 
1.740910e-04    -12.48187    -12.44649    -12.44649    -12.44199    -14.22838 
2.043151e-04    -12.35986    -12.32141    -12.32142    -12.31603    -14.22838 
2.369571e-04    -12.78534    -12.74395    -12.74396    -12.73764    -14.22838 
2.720171e-04    -12.86209    -12.81844    -12.81844    -12.81135    -14.22838 
3.094950e-04    -12.90348    -12.85714    -12.85715    -12.84903    -14.22838 
3.493909e-04    -13.24803    -13.19913    -13.19914    -13.18994    -14.22838 
3.917047e-04    -13.30875    -13.25755    -13.25756    -13.24725    -14.22838 
4.364364e-04    -13.43406    -13.38072    -13.38073    -13.36927    -14.22838 
4.835860e-04    -13.39165    -13.33622    -13.33623    -13.32352    -14.22838 
5.331536e-04    -13.44546    -13.38807    -13.38808    -13.37402    -14.22838 
5.851391e-04    -13.29424    -13.23513    -13.23514    -13.21973    -14.22838 
6.395425e-04    -13.19326    -13.13261    -13.13262    -13.11582    -14.22838 
6.963639e-04    -13.21532    -13.15323    -13.15324    -13.13495    -14.22838 
7.556031e-04    -13.09978    -13.03637    -13.03638    -13.01652    -14.22838 
8.172604e-04    -13.11755    -13.05296    -13.05297    -13.03151    -14.22838 
8.813355e-04    -13.23732    -13.17163    -13.17164    -13.14845    -14.22838 
9.478286e-04    -13.25486    -13.18822    -13.18823    -13.16335    -14.22838 
    0.001017    -13.26823    -13.20068    -13.20069    -13.17394    -14.22838 
    0.001088    -13.38964    -13.32132    -13.32132    -13.29276    -14.22838 
    0.001162    -13.55318    -13.48413    -13.48414    -13.45366    -14.22838 
    0.001238    -13.66500    -13.59525    -13.59528    -13.56275    -14.22838 
    0.001317    -13.74561    -13.67525    -13.67527    -13.64075    -14.22838 
    0.001398    -13.57627    -13.50530    -13.50533    -13.46861    -14.22838 
    0.001481    -13.72549    -13.65397    -13.65401    -13.61516    -14.22838 
    0.001567    -13.55056    -13.47849    -13.47853    -13.43733    -14.22838 
    0.001655    -13.50890    -13.43632    -13.43636    -13.39295    -14.22838 
    0.001746    -13.72698    -13.65388    -13.65392    -13.60807    -14.22838 
    0.001839    -13.71151    -13.63792    -13.63797    -13.58974    -14.22838 
    0.001934    -13.97321    -13.89913    -13.89917    -13.84844    -14.22838 
    0.002032    -13.95992    -13.88532    -13.88536    -13.83201    -14.22838 
    0.002133    -14.19230    -14.11722    -14.11727    -14.06136    -14.22838 
    0.002235    -14.22846    -14.15286    -14.15291    -14.09421    -14.22838 
    0.002341    -14.35022    -14.27412    -14.27417    -14.21278    -14.22838 
    0.002448    -14.37041    -14.29377    -14.29383    -14.22954    -14.22838 
    0.002558    -14.38821    -14.31105    -14.31111    -14.24396    -14.22838 
    0.002671    -14.32416    -14.24647    -14.24653    -14.17644    -14.22838 
    0.002785    -14.32197    -14.24375    -14.24381    -14.17077    -14.22838 
    0.002903    -14.34886    -14.27007    -14.27012    -14.19393    -14.22838 
    0.003022    -14.34362    -14.26427    -14.26432    -14.18502    -14.22838 
    0.003145    -14.33526    -14.25534    -14.25538    -14.17284    -14.22838 
    0.003269    -14.37854    -14.29804    -14.29810    -14.21234    -14.22838 
    0.003396    -14.48709    -14.40599    -14.40607    -14.31696    -14.22838 
    0.003525    -14.56624    -14.48453    -14.48462    -14.39212    -14.22838 
    0.003657    -14.55020    -14.46788    -14.46797    -14.37200    -14.22838 
    0.003791    -14.55313    -14.47019    -14.47028    -14.37084    -14.22838 
    0.003928    -14.51173    -14.42814    -14.42823    -14.32516    -14.22838 
    0.004067    -14.56434    -14.48011    -14.48020    -14.37351    -14.22838 
    0.004208    -14.56508    -14.48018    -14.48027    -14.36983    -14.22838 
    0.004352    -14.53737    -14.45180    -14.45189    -14.33768    -14.22838 
    0.004499    -14.46352    -14.37726    -14.37735    -14.25929    -14.22838 
    0.004647    -14.47611    -14.38916    -14.38925    -14.26730    -14.22838 
    0.004798    -14.39666    -14.30901    -14.30909    -14.18319    -14.22838 
    0.004952    -14.33680    -14.24845    -14.24852    -14.11865    -14.22838 
    0.005108    -14.30345    -14.21436    -14.21442    -14.08038    -14.22838 
    0.005266    -14.21542    -14.12559    -14.12564    -13.98743    -14.22838 
    0.005427    -14.12579    -14.03521    -14.03525    -13.89283    -14.22838 
    0.005590    -14.13440    -14.04307    -14.04311    -13.89646    -14.22838 
    0.005756    -14.22727    -14.13517    -14.13524    -13.98427    -14.22838 
    0.005924    -14.33908    -14.24621    -14.24628    -14.09090    -14.22838 
    0.006094    -14.42333    -14.32966    -14.32974    -14.16987    -14.22838 
    0.006267    -14.43577    -14.34130    -14.34139    -14.17699    -14.22838 
    0.006443    -14.43458    -14.33929    -14.33939    -14.17037    -14.22838 
    0.006620    -14.42460    -14.32849    -14.32858    -14.15491    -14.22838 
    0.006800    -14.43560    -14.33864    -14.33874    -14.16030    -14.22838 
    0.006983    -14.36963    -14.27183    -14.27192    -14.08872    -14.22838 
    0.007168    -14.39237    -14.29373    -14.29382    -14.10578    -14.22838 
    0.007355    -14.44159    -14.34207    -14.34217    -14.14922    -14.22838 
    0.007545    -14.45494    -14.35454    -14.35466    -14.15674    -14.22838 
    0.007737    -14.48295    -14.38167    -14.38179    -14.17886    -14.22838 
    0.007932    -14.47625    -14.37407    -14.37417    -14.16610    -14.22838 
    0.008129    -14.46879    -14.36570    -14.36580    -14.15256    -14.22838 
    0.008329    -14.46482    -14.36080    -14.36091    -14.14241    -14.22838 
    0.008530    -14.50556    -14.40063    -14.40075    -14.17702    -14.22838 
    0.008735    -14.54164    -14.43575    -14.43588    -14.20676    -14.22838 
    0.008942    -14.55393    -14.44709    -14.44722    -14.21266    -14.22838 
    0.009151    -14.57015    -14.46234    -14.46248    -14.22241    -14.22838 
    0.009362    -14.53923    -14.43045    -14.43058    -14.18498    -14.22838 
    0.009576    -14.51688    -14.40711    -14.40724    -14.15604    -14.22838 
    0.009793    -14.53965    -14.42889    -14.42902    -14.17214    -14.22838 
    0.010011    -14.57150    -14.45974    -14.45987    -14.19722    -14.22838 
    0.010233    -14.58988    -14.47709    -14.47724    -14.20879    -14.22838 
    0.010456    -14.57110    -14.45729    -14.45744    -14.18312    -14.22838 
    0.010682    -14.60390    -14.48906    -14.48922    -14.20903    -14.22838 
    0.010911    -14.63059    -14.51470    -14.51486    -14.22869    -14.22838 
    0.011142    -14.63870    -14.52176    -14.52193    -14.22973    -14.22838 
    0.011375    -14.67284    -14.55483    -14.55501    -14.25670    -14.22838 
    0.011611    -14.75895    -14.63986    -14.64008    -14.33554    -14.22838 
    0.011849    -14.78640    -14.66621    -14.66644    -14.35559    -14.22838 
    0.012090    -14.80457    -14.68329    -14.68352    -14.36641    -14.22838 
    0.012333    -14.80703    -14.68464    -14.68489    -14.36140    -14.22838 
    0.012578    -14.83091    -14.70740    -14.70767    -14.37775    -14.22838 
    0.012826    -14.85990    -14.73525    -14.73551    -14.39903    -14.22838 
    0.013076    -14.90130    -14.77552    -14.77581    -14.43285    -14.22838 
    0.013329    -14.89132    -14.76439    -14.76469    -14.41505    -14.22838 
    0.013584    -14.93302    -14.80492    -14.80523    -14.44892    -14.22838 
    0.013841    -14.92747    -14.79820    -14.79851    -14.43543    -14.22838 
    0.014101    -14.95570    -14.82525    -14.82557    -14.45572    -14.22838 
    0.014364    -14.98304    -14.85140    -14.85173    -14.47497    -14.22838 
    0.014628    -15.00307    -14.87022    -14.87059    -14.48683    -14.22838 
    0.014896    -14.96958    -14.83553    -14.83588    -14.44514    -14.22838 
    0.015165    -14.98257    -14.84729    -14.84765    -14.44989    -14.22838 
    0.015437    -14.99364    -14.85714    -14.85749    -14.45260    -14.22838 
    0.015712    -15.00255    -14.86479    -14.86516    -14.45302    -14.22838 
    0.015989    -15.01950    -14.88050    -14.88088    -14.46151    -14.22838 
    0.016268    -15.03360    -14.89333    -14.89370    -14.46700    -14.22838 
    0.016550    -15.04960    -14.90805    -14.90845    -14.47432    -14.22838 
    0.016834    -15.07786    -14.93504    -14.93546    -14.49391    -14.22838 
    0.017120    -15.10239    -14.95828    -14.95874    -14.50973    -14.22838 
    0.017409    -15.13595    -14.99054    -14.99099    -14.53439    -14.22838 
    0.017700    -15.14672    -14.99999    -15.00048    -14.53623    -14.22838 
    0.017994    -15.20350    -15.05545    -15.05602    -14.58405    -14.22838 
    0.018290    -15.20770    -15.05831    -15.05889    -14.57910    -14.22838 
    0.018589    -15.20816    -15.05743    -15.05798    -14.57041    -14.22838 
    0.018890    -15.21183    -15.05975    -15.06034    -14.56482    -14.22838 
    0.019194    -15.22499    -15.07155    -15.07217    -14.56873    -14.22838 
    0.019499    -15.26580    -15.11099    -15.11166    -14.60021    -14.22838 
    0.019808    -15.25229    -15.09610    -15.09672    -14.57719    -14.22838 
    0.020118    -15.24597    -15.08839    -15.08901    -14.56132    -14.22838 
    0.020432    -15.25740    -15.09841    -15.09912    -14.56317    -14.22838 
    0.020747    -15.21503    -15.05463    -15.05528    -14.51106    -14.22838 
    0.021065    -15.19412    -15.03231    -15.03292    -14.48040    -14.22838 
    0.021385    -15.21310    -15.04985    -15.05050    -14.48957    -14.22838 
    0.021708    -15.24864    -15.08395    -15.08463    -14.51522    -14.22838 
    0.022033    -15.27601    -15.10988    -15.11061    -14.53270    -14.22838 
    0.022361    -15.32072    -15.15314    -15.15391    -14.56744    -14.22838 
    0.022691    -15.37061    -15.20154    -15.20239    -14.60721    -14.22838 
    0.023024    -15.36913    -15.19858    -15.19939    -14.59544    -14.22838 
    0.023358    -15.36710    -15.19507    -15.19597    -14.58331    -14.22838 
    0.023696    -15.38424    -15.21072    -15.21162    -14.59013    -14.22838 
    0.024035    -15.38793    -15.21290    -15.21372    -14.58329    -14.22838 
    0.024378    -15.39779    -15.22124    -15.22211    -14.58270    -14.22838 
    0.024722    -15.40489    -15.22682    -15.22777    -14.57935    -14.22838 
    0.025069    -15.42124    -15.24164    -15.24260    -14.58510    -14.22838 
    0.025418    -15.42744    -15.24629    -15.24728    -14.58060    -14.22838 
    0.025770    -15.38316    -15.20046    -15.20134    -14.52540    -14.22838 
    0.026125    -15.39491    -15.21065    -15.21165    -14.52644    -14.22838 
    0.026481    -15.41166    -15.22582    -15.22680    -14.53223    -14.22838 
    0.026840    -15.43226    -15.24483    -15.24583    -14.54180    -14.22838 
    0.027202    -15.41867    -15.22964    -15.23060    -14.51705    -14.22838 
    0.027566    -15.39912    -15.20849    -15.20947    -14.48641    -14.22838 
    0.027932    -15.39894    -15.20671    -15.20772    -14.47511    -14.22838 
    0.028301    -15.38901    -15.19516    -15.19615    -14.45382    -14.22838 
    0.028672    -15.37175    -15.17627    -15.17724    -14.42516    -14.22838 
    0.029045    -15.37091    -15.17380    -15.17476    -14.41292    -14.22838 
    0.029421    -15.37985    -15.18110    -15.18208    -14.41042    -14.22838 
    0.029800    -15.38222    -15.18181    -15.18274    -14.40111    -14.22838 
    0.030181    -15.36212    -15.16004    -15.16096    -14.36934    -14.22838 
    0.030564    -15.36261    -15.15887    -15.15983    -14.35821    -14.22838 
    0.030950    -15.37733    -15.17191    -15.17291    -14.36117    -14.22838 
    0.031338    -15.34639    -15.13926    -15.14017    -14.31816    -14.22838 
    0.031728    -15.30429    -15.09546    -15.09632    -14.26407    -14.22838 
    0.032121    -15.30162    -15.09108    -15.09194    -14.24943    -14.22838 
    0.032516    -15.30771    -15.09546    -15.09634    -14.24346    -14.22838 
    0.032914    -15.30600    -15.09201    -15.09293    -14.22961    -14.22838 
    0.033314    -15.31201    -15.09629    -15.09716    -14.22337    -14.22838 
    0.033717    -15.30896    -15.09150    -15.09240    -14.20806    -14.22838 
    0.034122    -15.31248    -15.09326    -15.09420    -14.19924    -14.22838 
    0.034529    -15.29393    -15.07295    -15.07386    -14.16821    -14.22838 
    0.034939    -15.28504    -15.06228    -15.06319    -14.14675    -14.22838 
    0.035351    -15.29917    -15.07462    -15.07552    -14.14828    -14.22838 
    0.035766    -15.27681    -15.05047    -15.05134    -14.11319    -14.22838 
    0.036183    -15.26978    -15.04166    -15.04255    -14.09353    -14.22838 
    0.036603    -15.28452    -15.05459    -15.05549    -14.09542    -14.22838 
    0.037025    -15.28168    -15.04992    -15.05085    -14.07972    -14.22838 
    0.037449    -15.29553    -15.06196    -15.06292    -14.08072    -14.22838 
    0.037876    -15.30303    -15.06763    -15.06867    -14.07527    -14.22838 
    0.038305    -15.29818    -15.06092    -15.06193    -14.05722    -14.22838 
    0.038736    -15.28679    -15.04769    -15.04871    -14.03270    -14.22838 
    0.039170    -15.28821    -15.04725    -15.04830    -14.02092    -14.22838 
    0.039607    -15.28708    -15.04424    -15.04527    -14.00640    -14.22838 
    0.040046    -15.28969    -15.04499    -15.04599    -13.99566    -14.22838 
    0.040487    -15.30304    -15.05644    -15.05747    -13.99554    -14.22838 
    0.040931    -15.30592    -15.05743    -15.05845    -13.98487    -14.22838 
    0.041377    -15.30352    -15.05312    -15.05411    -13.96883    -14.22838 
    0.041825    -15.27981    -15.02750    -15.02847    -13.93141    -14.22838 
    0.042276    -15.26026    -15.00603    -15.00696    -13.89806    -14.22838 
    0.042730    -15.25511    -14.99895    -14.99992    -13.87917    -14.22838 
    0.043185    -15.27217    -15.01408    -15.01512    -13.88238    -14.22838 
    0.043644    -15.26411    -15.00408    -15.00512    -13.86041    -14.22838 
    0.044104    -15.25171    -14.98973    -14.99076    -13.83398    -14.22838 
    0.044567    -15.24152    -14.97757    -14.97861    -13.80969    -14.22838 
    0.045033    -15.23598    -14.97007    -14.97106    -13.78994    -14.22838 
    0.045501    -15.23198    -14.96409    -14.96511    -13.77174    -14.22838 
    0.045971    -15.25045    -14.98058    -14.98158    -13.77586    -14.22838 
    0.046444    -15.28016    -15.00828    -15.00935    -13.79120    -14.22838 
    0.046919    -15.29606    -15.02218    -15.02325    -13.79262    -14.22838 
    0.047396    -15.31900    -15.04311    -15.04424    -13.80112    -14.22838 
    0.047876    -15.37256    -15.09466    -15.09593    -13.84026    -14.22838 
    0.048359    -15.41323    -15.13329    -15.13474    -13.86639    -14.22838 
    0.048843    -15.40878    -15.12681    -15.12832    -13.84724    -14.22838 
    0.049331    -15.40848    -15.12445    -15.12596    -13.83208    -14.22838 
    0.049820    -15.42395    -15.13788    -15.13940    -13.83270    -14.22838 
    0.050312    -15.43893    -15.15080    -15.15237    -13.83278    -14.22838 
    0.050807    -15.44331    -15.15310    -15.15467    -13.82209    -14.22838 
    0.051304    -15.46408    -15.17180    -15.17347    -13.82788    -14.22838 
    0.051803    -15.49404    -15.19968    -15.20144    -13.84279    -14.22838 
    0.052305    -15.52723    -15.23077    -15.23262    -13.86078    -14.22838 
    0.052809    -15.52913    -15.23057    -15.23248    -13.84737    -14.22838 
    0.053315    -15.53735    -15.23668    -15.23852    -13.84013    -14.22838 
    0.053824    -15.56789    -15.26510    -15.26707    -13.85536    -14.22838 
    0.054336    -15.59801    -15.29310    -15.29522    -13.87010    -14.22838 
    0.054850    -15.59641    -15.28935    -15.29153    -13.85289    -14.22838 
    0.055366    -15.59781    -15.28862    -15.29077    -13.83862    -14.22838 
    0.055884    -15.63357    -15.32223    -15.32456    -13.85884    -14.22838 
    0.056405    -15.67058    -15.35709    -15.35952    -13.88017    -14.22838 
    0.056929    -15.69583    -15.38016    -15.38275    -13.88963    -14.22838 
    0.057455    -15.69699    -15.37915    -15.38191    -13.87496    -14.22838 
    0.057983    -15.70309    -15.38307    -15.38595    -13.86518    -14.22838 
    0.058514    -15.73564    -15.41344    -15.41641    -13.88177    -14.22838 
    0.059047    -15.79071    -15.46631    -15.46971    -13.92106    -14.22838 
    0.059583    -15.85009    -15.52348    -15.52730    -13.96459    -14.22838 
    0.060121    -15.88397    -15.55514    -15.55916    -13.98230    -14.22838 
    0.060661    -15.88066    -15.54962    -15.55365    -13.96265    -14.22838 
    0.061204    -15.90260    -15.56933    -15.57353    -13.96832    -14.22838 
    0.061749    -15.92826    -15.59275    -15.59721    -13.97763    -14.22838 
    0.062297    -15.94677    -15.60901    -15.61344    -13.97950    -14.22838 
    0.062847    -15.95490    -15.61489    -15.61967    -13.97132    -14.22838 
    0.063399    -15.99057    -15.64831    -15.65386    -13.99104    -14.22838 
    0.063954    -16.02690    -15.68237    -15.68825    -14.01083    -14.22838 
    0.064512    -16.04506    -15.69825    -15.70405    -14.01203    -14.22838 
    0.065071    -16.06241    -15.71332    -15.71931    -14.01263    -14.22838 
    0.065634    -16.08165    -15.73026    -15.73639    -14.01491    -14.22838 
    0.066198    -16.07816    -15.72447    -15.73080    -13.99447    -14.22838 
    0.066765    -16.09695    -15.74096    -15.74763    -13.99649    -14.22838 
    0.067335    -16.14567    -15.78737    -15.79438    -14.02836    -14.22838 
    0.067906    -16.17399    -15.81337    -15.82066    -14.03962    -14.22838 
    0.068481    -16.20077    -15.83783    -15.84568    -14.04961    -14.22838 
    0.069057    -16.22853    -15.86324    -15.87183    -14.06062    -14.22838 
    0.069636    -16.25259    -15.88497    -15.89415    -14.06777    -14.22838 
    0.070218    -16.28592    -15.91594    -15.92579    -14.08417    -14.22838 
    0.070802    -16.32823    -15.95590    -15.96678    -14.10983    -14.22838 
    0.071388    -16.35062    -15.97591    -15.98780    -14.11544    -14.22838 
    0.071977    -16.37755    -16.00047    -16.01305    -14.12526    -14.22838 
    0.072568    -16.40718    -16.02771    -16.04054    -14.13720    -14.22838 
    0.073162    -16.43699    -16.05513    -16.06846    -14.14957    -14.22838 
    0.073758    -16.46017    -16.07592    -16.09023    -14.15570    -14.22838 
    0.074356    -16.46930    -16.08264    -16.09749    -14.14725    -14.22838 
    0.074957    -16.47695    -16.08788    -16.10276    -14.13677    -14.22838 
    0.075560    -16.50299    -16.11150    -16.12673    -14.14493    -14.22838 
    0.076166    -16.50973    -16.11582    -16.13178    -14.13409    -14.22838 
    0.076774    -16.52118    -16.12483    -16.14089    -14.12727    -14.22838 
    0.077385    -16.54685    -16.14806    -16.16497    -14.13533    -14.22838 
    0.077998    -16.56541    -16.16417    -16.18227    -14.13651    -14.22838 
    0.078613    -16.58084    -16.17715    -16.20079    -14.13898    -14.22838 
    0.079231    -16.60840    -16.20224    -16.22469    -14.14666    -14.22838 
    0.079851    -16.63163    -16.22300    -16.24671    -14.15242    -14.22838 
    0.080474    -16.66839    -16.25728    -16.28102    -14.17040    -14.22838 
    0.081099    -16.68991    -16.27631    -16.30033    -14.17329    -14.22838 
    0.081726    -16.69875    -16.28265    -16.30736    -14.16384    -14.22838 
    0.082356    -16.69447    -16.27587    -16.30057    -14.14051    -14.22838 
    0.082988    -16.70412    -16.28301    -16.30888    -14.13225    -14.22838 
    0.083623    -16.73330    -16.30968    -16.33601    -14.14278    -14.22838 
    0.084260    -16.76593    -16.33979    -16.36687    -14.15695    -14.22838 
    0.084900    -16.78984    -16.36116    -16.39006    -14.16332    -14.22838 
    0.085542    -16.81022    -16.37900    -16.40978    -14.16618    -14.22838 
    0.086186    -16.83962    -16.40586    -16.43902    -14.17854    -14.22838 
    0.086833    -16.85510    -16.41878    -16.45189    -14.17444    -14.22838 
    0.087482    -16.84468    -16.40579    -16.43948    -14.14492    -14.22838 
    0.088134    -16.84943    -16.40799    -16.44336    -14.13181    -14.22838 
    0.088788    -16.91646    -16.47245    -16.51060    -14.18195    -14.22838 
    0.089444    -16.96259    -16.51599    -16.55699    -14.21106    -14.22838 
    0.090103    -16.94655    -16.49735    -16.53951    -14.17626    -14.22838 
    0.090764    -16.96127    -16.50949    -16.55261    -14.17206    -14.22838 
    0.091428    -16.99947    -16.54508    -16.59022    -14.19226    -14.22838 
    0.092094    -17.00453    -16.54752    -16.59534    -14.17987    -14.22838 
    0.092763    -16.97862    -16.51899    -16.56777    -14.13475    -14.22838 
    0.093434    -17.01157    -16.54933    -16.59964    -14.14915    -14.22838 
    0.094107    -17.08114    -16.61627    -16.67301    -14.20487    -14.22838 
    0.094783    -17.11545    -16.64793    -16.70952    -14.22359    -14.22838 
    0.095461    -17.13409    -16.66392    -16.73242    -14.22869    -14.22838 
    0.096142    -17.15298    -16.68015    -16.75310    -14.23150    -14.22838 
    0.096825    -17.18577    -16.71028    -16.79174    -14.25226    -14.22838 
    0.097510    -17.21608    -16.73792    -16.82683    -14.26934    -14.22838 
    0.098198    -17.23844    -16.75760    -16.85369    -14.27814    -14.22838 
    0.098889    -17.26176    -16.77824    -16.87754    -14.28396    -14.22838 
    0.099581    -17.29856    -16.81235    -16.91814    -14.30638    -14.22838 
    0.100276    -17.28127    -16.79235    -16.89732    -14.26725    -14.22838 
    0.100974    -17.25726    -16.76563    -16.87023    -14.22191    -14.22838 
    0.101674    -17.27378    -16.77945    -16.88918    -14.22252    -14.22838 
    0.102376    -17.31410    -16.81705    -16.93702    -14.25195    -14.22838 
    0.103081    -17.35142    -16.85163    -16.97828    -14.27469    -14.22838 
    0.103788    -17.39172    -16.88920    -17.02600    -14.30386    -14.22838 
    0.104498    -17.39926    -16.89398    -17.03980    -14.29894    -14.22838 
    0.105210    -17.38041    -16.87238    -17.02103    -14.26152    -14.22838 
    0.105925    -17.38209    -16.87132    -17.02250    -14.24434    -14.22838 
    0.106642    -17.41412    -16.90058    -17.06402    -14.26705    -14.22838 
    0.107361    -17.42003    -16.90370    -17.07506    -14.25914    -14.22838 
    0.108083    -17.41657    -16.89747    -17.07743    -14.24265    -14.22838 
    0.108807    -17.45291    -16.93104    -17.12407    -14.27036    -14.22838 
    0.109533    -17.47183    -16.94716    -17.15068    -14.27787    -14.22838 
    0.110262    -17.47294    -16.94546    -17.15394    -14.26199    -14.22838 
    0.110994    -17.48002    -16.94972    -17.16747    -14.25630    -14.22838 
    0.111728    -17.47276    -16.93966    -17.15744    -14.22707    -14.22838 
    0.112464    -17.48919    -16.95327    -17.19016    -14.24049    -14.22838 
    0.113203    -17.51727    -16.97852    -17.25001    -14.28096    -14.22838 
    0.113944    -17.53058    -16.98898    -17.27680    -14.28829    -14.22838 
    0.114687    -17.55947    -17.01503    -17.32552    -14.31756    -14.22838 
    0.115433    -17.54684    -16.99954    -17.31984    -14.29220    -14.22838 
    0.116182    -17.52895    -16.97880    -17.30129    -14.25411    -14.22838 
    0.116932    -17.55950    -17.00648    -17.33020    -14.26336    -14.22838 
    0.117685    -17.56743    -17.01153    -17.36599    -14.27932    -14.22838 
    0.118441    -17.56770    -17.00892    -17.38373    -14.27729    -14.22838 
    0.119199    -17.59217    -17.03050    -17.41432    -14.28800    -14.22838 
    0.119960    -17.61074    -17.04617    -17.46355    -14.31722    -14.22838 
    0.120722    -17.59673    -17.02925    -17.47993    -14.31356    -14.22838 
    0.121488    -17.59835    -17.02798    -17.46743    -14.28112    -14.22838 
    0.122255    -17.61689    -17.04359    -17.48263    -14.27616    -14.22838 
    0.123025    -17.61573    -17.03950    -17.51332    -14.28661    -14.22838 
    0.123798    -17.61192    -17.03277    -17.56456    -14.31765    -14.22838 
    0.124573    -17.61986    -17.03776    -17.55127    -14.28401    -14.22838 
    0.125350    -17.62338    -17.03833    -17.57874    -14.29106    -14.22838 
    0.126130    -17.63515    -17.04714    -17.64925    -14.34114    -14.22838 
    0.126912    -17.64725    -17.05628    -17.71348    -14.38481    -14.22838 
    0.127697    -17.64708    -17.05314    -17.68556    -14.33632    -14.22838 
    0.128484    -17.63923    -17.04230    -17.66676    -14.29686    -14.22838 
    0.129273    -17.63042    -17.03050    -17.67480    -14.28415    -14.22838 
    0.130065    -17.62699    -17.02409    -17.70496    -14.29366    -14.22838 
    0.130860    -17.64725    -17.04134    -17.73478    -14.30258    -14.22838 
    0.131656    -17.65782    -17.04890    -17.77378    -14.32068    -14.22838 
    0.132455    -17.65742    -17.04548    -17.75032    -14.27624    -14.22838 
    0.133257    -17.65263    -17.03768    -17.76066    -14.26560    -14.22838 
    0.134061    -17.65947    -17.04148    -17.90419    -14.38802    -14.22838 
    0.134867    -17.64759    -17.02657    -17.82232    -14.28501    -14.22838 
    0.135676    -17.65158    -17.02752    -17.84443    -14.28599    -14.22838 
    0.136487    -17.65973    -17.03262    -17.89778    -14.31806    -14.22838 
    0.137301    -17.67519    -17.04501    -18.01859    -14.41751    -14.22838 
    0.138117    -17.66758    -17.03432    -18.05168    -14.42913    -14.22838 
    0.138935    -17.65573    -17.01939    -18.01290    -14.36888    -14.22838 
    0.139756    -17.65590    -17.01649    -17.99541    -14.32993    -14.22838 
    0.140580    -17.67394    -17.03144    -18.07248    -14.38539    -14.22838 
    0.141405    -17.68186    -17.03625    -18.13757    -14.42874    -14.22838 
    0.142234    -17.66864    -17.01992    -18.09326    -14.36270    -14.22838 
    0.143064    -17.66115    -17.00933    -18.04351    -14.29125    -14.22838 
    0.143897    -17.66401    -17.00906    -18.24475    -14.47061    -14.22838 
    0.144732    -17.65997    -17.00189    -18.20057    -14.40452    -14.22838 
    0.145570    -17.67841    -17.01720    -18.28432    -14.46634    -14.22838 
    0.146411    -17.68302    -17.01866    -18.30371    -14.46368    -14.22838 
    0.147253    -17.68188    -17.01436    -18.46020    -14.59804    -14.22838 
    0.148098    -17.68134    -17.01065    -18.32180    -14.43742    -14.22838 
    0.148946    -17.65914    -16.98529    -18.34349    -14.43693    -14.22838 
    0.149796    -17.65853    -16.98152    -18.34771    -14.41893    -14.22838 
    0.150648    -17.66814    -16.98794    -18.52955    -14.57839    -14.22838 
    0.151503    -17.66883    -16.98544    -18.38462    -14.41101    -14.22838 
    0.152360    -17.67549    -16.98890    -18.40815    -14.41206    -14.22838 
    0.153219    -17.67950    -16.98970    -18.29149    -14.27285    -14.22838 
    0.154081    -17.65733    -16.96431    -18.15938    -14.11810    -14.22838 
    0.154946    -17.66644    -16.97022    -18.27892    -14.21509    -14.22838 
    0.155813    -17.67863    -16.97917    -18.46545    -14.37887    -14.22838 
    0.156682    -17.67388    -16.97117    -19.08712    -14.97771    -14.22838 
    0.157554    -17.66948    -16.96352    -18.63011    -14.49781    -14.22838 
    0.158428    -17.66137    -16.95216    -18.59542    -14.44017    -14.22838 
    0.159304    -17.66663    -16.95416    -18.67635    -14.49814    -14.22838 
    0.160183    -17.66698    -16.95124    -18.39117    -14.18990    -14.22838 
    0.161064    -17.66424    -16.94522    -18.38533    -14.16093    -14.22838 
    0.161948    -17.66404    -16.94173    -18.65219    -14.40463    -14.22838 
    0.162834    -17.66529    -16.93968    -18.36926    -14.09845    -14.22838 
    0.163723    -17.66218    -16.93329    -18.38644    -14.09238    -14.22838 
    0.164614    -17.66160    -16.92939    -18.28367    -13.96618    -14.22838 
    0.165507    -17.65916    -16.92362    -18.51393    -14.17300    -14.22838 
    0.166403    -17.65719    -16.91833    -18.58440    -14.21999    -14.22838 
    0.167301    -17.66682    -16.92463    -18.30997    -13.92201    -14.22838 
    0.168202    -17.66286    -16.91731    -18.48293    -14.07131    -14.22838 
    0.169105    -17.66257    -16.91368    -18.72915    -14.29385    -14.22838 
    0.170011    -17.66425    -16.91200    -18.64724    -14.18820    -14.22838 
    0.170919    -17.65729    -16.90168    -18.49667    -14.01384    -14.22838 
    0.171829    -17.65889    -16.89989    -99.00000    -99.00000    -14.22838 
    0.172742    -17.66540    -16.90302    -99.00000    -99.00000    -14.22838 
    0.173657    -17.66853    -16.90275    -99.00000    -99.00000    -14.22838 
    0.174575    -17.66199    -16.89282    -99.00000    -99.00000    -14.22838 
    0.175495    -17.65522    -16.88265    -99.00000    -99.00000    -14.22838 
    0.176417    -17.66421    -16.88822    -99.00000    -99.00000    -14.22838 
    0.177342    -17.65162    -16.87220    -99.00000    -99.00000    -14.22838 
    0.178269    -17.65071    -16.86787    -99.00000    -99.00000    -14.22838 
    0.179199    -17.65678    -16.87049    -99.00000    -99.00000    -14.22838 
    0.180131    -17.65433    -16.86459    -99.00000    -99.00000    -14.22838 
    0.181065    -17.65364    -16.86042    -99.00000    -99.00000    -14.22838 
    0.182002    -17.64922    -16.85255    -99.00000    -99.00000    -14.22838 
    0.182942    -17.65425    -16.85409    -99.00000    -99.00000    -14.22838 
    0.183884    -17.64404    -16.84040    -99.00000    -99.00000    -14.22838 
    0.184828    -17.64569    -16.83855    -99.00000    -99.00000    -14.22838 
    0.185774    -17.65727    -16.84664    -99.00000    -99.00000    -14.22838 
    0.186723    -17.64875    -16.83460    -99.00000    -99.00000    -14.22838 
    0.187675    -17.64465    -16.82699    -99.00000    -99.00000    -14.22838 
    0.188629    -17.65539    -16.83420    -99.00000    -99.00000    -14.22838 
    0.189585    -17.65533    -16.83061    -99.00000    -99.00000    -14.22838 
    0.190544    -17.64728    -16.81901    -99.00000    -99.00000    -14.22838 
    0.191505    -17.64591    -16.81409    -99.00000    -99.00000    -14.22838 
    0.192468    -17.65173    -16.81635    -99.00000    -99.00000    -14.22838 
    0.193434    -17.64794    -16.80898    -99.00000    -99.00000    -14.22838 
    0.194403    -17.64429    -16.80175    -99.00000    -99.00000    -14.22838 
    0.195374    -17.64531    -16.79918    -99.00000    -99.00000    -14.22838 
    0.196347    -17.63786    -16.78813    -99.00000    -99.00000    -14.22838 
    0.197322    -17.63263    -16.77930    -99.00000    -99.00000    -14.22838 
    0.198300    -17.63365    -16.77670    -99.00000    -99.00000    -14.22838 
    0.199281    -17.64331    -16.78274    -99.00000    -99.00000    -14.22838 
    0.200264    -17.64256    -16.77836    -99.00000    -99.00000    -14.22838 
    0.201249    -17.64038    -16.77253    -99.00000    -99.00000    -14.22838 
    0.202237    -17.64148    -16.76998    -99.00000    -99.00000    -14.22838 
    0.203227    -17.63941    -16.76425    -99.00000    -99.00000    -14.22838 
    0.204220    -17.63650    -16.75767    -99.00000    -99.00000    -14.22838 
    0.205215    -17.63446    -16.75196    -99.00000    -99.00000    -14.22838 
    0.206212    -17.64751    -16.76131    -99.00000    -99.00000    -14.22838 
    0.207212    -17.63527    -16.74538    -99.00000    -99.00000    -14.22838 
    0.208214    -17.62070    -16.72711    -99.00000    -99.00000    -14.22838 
    0.209219    -17.62664    -16.72934    -99.00000    -99.00000    -14.22838 
    0.210226    -17.63499    -16.73395    -99.00000    -99.00000    -14.22838 
    0.211235    -17.63591    -16.73113    -99.00000    -99.00000    -14.22838 
    0.212247    -17.63014    -16.72163    -99.00000    -99.00000    -14.22838 
    0.213261    -17.63605    -16.72379    -99.00000    -99.00000    -14.22838 
    0.214278    -17.62887    -16.71284    -99.00000    -99.00000    -14.22838 
    0.215297    -17.61735    -16.69755    -99.00000    -99.00000    -14.22838 
    0.216319    -17.61315    -16.68957    -99.00000    -99.00000    -14.22838 
    0.217343    -17.61876    -16.69139    -99.00000    -99.00000    -14.22838 
    0.218369    -17.62357    -16.69240    -99.00000    -99.00000    -14.22838 
    0.219398    -17.61696    -16.68198    -99.00000    -99.00000    -14.22838 
    0.220429    -17.61061    -16.67181    -99.00000    -99.00000    -14.22838 
    0.221463    -17.55411    -16.61141    -99.00000    -99.00000    -14.22838 
    0.222499    -17.57491    -16.92697    -99.00000    -99.00000    -14.22838 
 
